# Supplementary material for: Sweetness of Chilean Infants’ Diets: Methodology and Description
Source: Nutrients. 2022 Mar 30;14(7):1447. doi: 10.3390/nu14071447 (PMC9003557; doi:10.3390/nu14071447)
Supplement: Supplementary file 1 [file nutrients-14-01447-s001.zip]

Archive with 4 entries (4 files):
- Edited Table S4.pdf
- Table S1.pdf
- Table S2.pdf
- Table S3.pdf
